# Supplementary material for: Breastfeeding, Complementary Feeding, Physical Activity, Screen Use, and Hours of Sleep in Children under 2 Years during Lockdown by the COVID-19 Pandemic in Chile
Source: Children (Basel). 2022 Jun 1;9(6):819. doi: 10.3390/children9060819 (PMC9221584; doi:10.3390/children9060819)
Supplement: Supplementary file 1 [file children-09-00819-s001.zip]

Archive with 1 entries (1 files):
- children-1725999-supplementary.pdf
